# Supplementary material for: Development of a Novel Targeted Metabolomic LC-QqQ-MS Method in Allergic Inflammation
Source: Metabolites. 2022 Jun 25;12(7):592. doi: 10.3390/metabo12070592 (PMC9319984; doi:10.3390/metabo12070592)
Supplement: Supplementary file 1 [file metabolites-12-00592-s001.zip]

Archive with 1 entries (1 files):
- metabolites-1776096-supplementary.pdf
